# Supplementary material for: The Different Physiological and Antioxidative Responses of Zucchini and Cucumber to Sewage Sludge Application
Source: PLoS One. 2016 Jun 21;11(6):e0157782. doi: 10.1371/journal.pone.0157782 (PMC4915677; doi:10.1371/journal.pone.0157782)
Supplement: S1 Supporting Information — (XLS) [file pone.0157782.s001.xls]

## Sheet: Arkusz1
APx						POx
nkat mg-1 protein						mkat mg-1 protein
av	Control	1.8	5.4	10.8		av	Control	1.8	5.4	10.8
Zucchini	14.8017	**26.288588182168	***39.9958426216104	***32.074		Zucchini	47.1167	*70.05	***124.783	***110.466
Cucumber	20.8183	**11.3662459943228	**11.0144128173079	*9.76600		Cucumber	72.1667	***48.666	***45.116	***34.35
SD	Control	1.8	5.4	10.8		SD	Control	1.8	5.4	10.8
Zucchini	2.33044	4.83183	1.94346	4.60903		Zucchini	8.09112	0.08515	12.5879	20.3823
Cucumber	3.3636	3.24762	3.09561	6.95766		Cucumber	3.92788	6.63528	5.4615	4.85
CAT						GST
mkat mg-1 protein						nkat mg-1 protein
av	Control	1.8	5.4	10.8		av	Control	1.8	5.4	10.8
Zucchini	4.5	4.6	*4.0166	**3.5666		Zucchini	0.543333	**0.667	***1.0462	***1.078
Cucumber	6.3	6.18333	**7.283	*8.0333		Cucumber	0.38975	0.408867	*0.480	***0.669
SD	Control	1.8	5.4	10.8		SD	Control	1.8	5.4	10.8
Zucchini	0.333333	0.25	0.116667	0.2		Zucchini	0.0643448	0.0278445	0.0197026	0.0675449
Cucumber	0.4	0.483333	0.676667	1.16667		Cucumber	0.0706449	0.0970522	0.0747499	0.0529901
TBARS						a-Tocopherol
nmol TEP g-1 f.m.						a-Tocopherol concentration [mg g-1 f. m.]
av	Control	1.8	5.4	10.8		av	Control	1.8	5.4	10.8
Zucchini	0.562	0.461	0.649	0.77		Zucchini	12.158	11.535	16.894	32.279	**
Cucumber	2.082	2.721	* 2.681	2.016		Cucumber	8.549	9.984	11.386	13.699	*
SD	Control	1.8	5.4	10.8		SD	Control	1.8	5.4	10.8
Zucchini	0.101462	0.037192	0.105	0.298		Zucchini	1.03256	0.902137	5.02101	7.12111
Cucumber	0.330556	0.817809	0.6238	0.2313		Cucumber	2.12578	1.80794	4.39207	1.9702
